# Supplementary material for: Pesticide Contamination of Honey-Bee-Collected Pollen in the Context of the Landscape Composition in Latvia
Source: Toxics. 2024 Nov 28;12(12):862. doi: 10.3390/toxics12120862 (PMC11679399; doi:10.3390/toxics12120862)
Supplement: Supplementary file 1 [file toxics-12-00862-s001.zip]

Archive with 7 entries (7 files):
- Table S1 - Biotopes surrounding study sites.xlsx
- toxics-3326232-Figure S1.pdf
- toxics-3326232-Figure S2.pdf
- toxics-3326232-Table S2.pdf
- toxics-3326232-Table S3.pdf
- toxics-3326232-Table S4.pdf
- toxics-3326232-Table S5.pdf
