# Supplementary material for: Pesticide Contamination of Honey-Bee-Collected Pollen in the Context of the Landscape Composition in Latvia
Source: Toxics. 2024 Nov 28;12(12):862. doi: 10.3390/toxics12120862 (PMC11679399; doi:10.3390/toxics12120862)
Supplement: Supplementary file 1 [file toxics-12-00862-s001.zip › Table S1 - Biotopes surrounding study sites.xlsx]

## Sheet: 2023
		Actual area, ha												Percentage area, %
		5 km						3 km						5 km						3 km
		Ledurga par.	Ambeli par.	Lube par.	Platone par.	Jelgava town	Vecauce par.	Ledurga par.	Ambeli par.	Lube par.	Platone par.	Jelgava town	Vecauce par.	Ledurga par.	Ambeli par.	Lube par.	Platone par.	Jelgava town	Vecauce par.	Ledurga par.	Ambeli par.	Lube par.	Platone par.	Jelgava town	Vecauce par.		Total area
Agricultural area code	Forests	4350.4	2362.6	3450.54	218.389	733.29	732.018	1709.04	748	851.747	45.4908	421.877	185.831	55.4192	30.0969	43.9559	2.78202	9.34128	9.32506	60.4754	26.4685	30.1397	1.60973	14.9284	6.57577		3km	5km
	Agricultural areas	2542.49	2191.18	3450.8	5764.44	850.339	4112.71	767.74	833.315	1626.47	2273.58	199.043	1523.89	32.3884	27.9132	43.9592	73.4323	10.8323	52.3912	27.167	29.4874	57.5536	80.4523	7.04326	53.9239		2826	7850
	Other	957.108	3296.21	948.658	1867.18	6266.37	3005.27	349.224	1244.69	347.788	506.926	2205.08	1116.28	12.1925	41.99	12.0848	23.7857	79.8264	38.2837	12.3575	44.0441	12.3067	17.9379	78.0283	39.5003
111	Summer wheat	108.835	85.4014	148.516	343.418	27.5607	68.5548	17.8919	45.2666	94.4295	72.4369	10.5252	17.8024	1.38644	1.08792	1.89193	4.37475	0.351092	0.87331	0.633119	1.60179	3.34146	2.56323	0.372442	0.62995
112	Winter wheat	304.714	221.301	1105.25	3372.75	15.9048	1340.72	133.887	83.3234	571.952	1623.68	10.4561	390.066	3.88171	2.81912	14.0796	42.965	0.202609	17.0792	4.7377	2.94846	20.2389	57.4552	0.369996	13.8028
113	Summer wheat with sown grasses or legumes	0	2.17723	7.48094	0	0	0	0	2.17723	0	0	0	0	0	0.0277354	0.0952986	0	0	0	0	0.0770427	0	0	0	0
115	Spelt wheat summer	0	0	0	0	0	0	0	0	0	0	0	0	0	0	0	0	0	0	0	0	0	0	0	0
116	Spelt winter wheat	0	0	0	0	0	0	0	0	0	0	0	0	0	0	0	0	0	0	0	0	0	0	0	0
121	Rye	88.031	10.8832	0	0.674871	38.0256	0	7.18967	3.45925	0	0	0	0	1.12141	0.13864	0	0.00859708	0.484403	0	0.254412	0.122408	0	0	0	0
122	Rye 'Kaupo' breed	0	0	0	0	0	0	0	0	0	0	0	0	0	0	0	0	0	0	0	0	0	0	0	0
131	Summer barley	8.04888	54.6144	232.988	230.005	11.3249	385.476	6.59359	16.6409	108.974	37.7757	0	192.245	0.102534	0.695725	2.968	2.93	0.144266	4.91052	0.233319	0.58885	3.85611	1.33672	0	6.80273
132	Winter barley	0	14.2731	21.7772	79.5365	0	66.6256	0	5.70135	0	21.0114	0	18.7086	0	0.181823	0.277417	1.0132	0	0.848733	0	0.201746	0	0.743503	0	0.662016
133	Summer barley with sown grasses or legumes	0	0	15.7257	17.6122	0	65.2816	0	0	14.0851	11.7372	0	25.4768	0	0	0.200328	0.224359	0	0.831613	0	0	0.498412	0.41533	0	0.901514
140	Oats	223.582	146.093	22.8305	7.34915	42.015	44.6162	95.1711	42.9986	9.73196	7.34915	1.25464	12.8866	2.84817	1.86106	0.290835	0.0936197	0.535222	0.568359	3.36769	1.52154	0.344372	0.260055	0.0443962	0.456002
141	Oats with sown grasses or legumes	68.8551	21.6235	93.3015	0	0	0.431551	9.79412	14.375	40.326	0	0	0	0.877135	0.275459	1.18855	0	0	0.00549746	0.346572	0.508669	1.42696	0	0	0
150	Summer triticale	3.2455	0	0	0	0	0	3.2455	0	0	0	0	0	0.0413439	0	0	0	0	0	0.114844	0	0	0	0	0
151	Winter triticale	38.523	5.36811	8.47161	0	0	0	1.63807	0	0	0	0	0	0.490739	0.0683836	0.107919	0	0	0	0.0579642	0	0	0	0	0
152	Summer triticale with sown grasses or legumes	0	0	0	0	0	0	0	0	0	0	0	0	0	0	0	0	0	0	0	0	0	0	0	0
160	Buckwheat	89.7685	8.87542	0	0	0	0	14.0033	8.87542	0	0	0	0	1.14355	0.113063	0	0	0	0	0.495518	0.314063	0	0	0	0
161	Buckwheat with sown legumes	0	0	0	0	0	0	0	0	0	0	0	0	0	0	0	0	0	0	0	0	0	0	0	0
170	Hemp	0	0	19.3687	0	0	0	0	0	0	0	0	0	0	0	0.246735	0	0	0	0	0	0	0	0	0
211	Summer oilseed rape	0	92.0905	0	0	66.6908	0	0	33.8043	0	0	0	0	0	1.17313	0	0	0.849564	0	0	1.19619	0	0	0	0
212	Winter oilseed rape	62.6966	39.2863	361.433	886.626	0	576.48	1.62474	12.0379	189.39	305.217	0	226.858	0.798683	0.500463	4.60425	11.2946	0	7.34369	0.0574927	0.42597	6.70171	10.8003	0	8.02751
213	Summer turnip rape	0	5.35808	0	0	0	0	0	3.44589	0	0	0	0	0	0.0682558	0	0	0	0	0	0.121935	0	0	0	0
214	Winter turnip rape	27.3167	0	0	0	0	0	20.564	0	0	0	0	0	0.347983	0	0	0	0	0	0.727673	0	0	0	0	0
215	Mutard	1.15951	5.72044	0	0	0	9.68079	0.23087	0.429901	0	0	0	9.68079	0.0147708	0.0728718	0	0	0	0.123322	0.00816949	0.0152123	0	0	0	0.342562
216	Mustard with sown legumes	0	0	5.65962	0	0	0	0	0	0	0	0	0	0	0	0.0720971	0	0	0	0	0	0	0	0	0
310	Fieber flax	0	0	0	0	0	0	0	0	0	0	0	0	0	0	0	0	0	0	0	0	0	0	0	0
320	Flax	0	0	0	0	0	0	0	0	0	0	0	0	0	0	0	0	0	0	0	0	0	0	0	0
330	Oil flax	0	25.8806	0	0	0	0	0	12.4122	0	0	0	0	0	0.329689	0	0	0	0	0	0.439213	0	0	0	0
340	Tabacco	0	0	0	0	0	0	0	0	0	0	0	0	0	0	0	0	0	0	0	0	0	0	0	0
410	Field beans	0.522159	0	103.831	299.943	10.9301	53.5535	0.522159	0	86.9594	35.3165	10.9063	0	0.00665171	0	1.32269	3.82093	0.139236	0.68221	0.018477	0	3.07712	1.2497	0.385927	0
415	Garden beans	0	0	0	0	0	0	0	0	0	0	0	0	0	0	0	0	0	0	0	0	0	0	0	0
420	Peas	95.7663	4.83072	0.307812	5.82295	0	11.9327	17.0473	4.83072	0	0	0	11.9327	1.21995	0.0615379	0.00392117	0.0741777	0	0.152008	0.603231	0.170939	0	0	0	0.422245
425	Chickpeas	0	0	0	0	0	0	0	0	0	0	0	0	0	0	0	0	0	0	0	0	0	0	0	0
430	Lupine (sweet or yellow, white, narrow-leaved)	0	0	0	0	0	0	0	0	0	0	0	0	0	0	0	0	0	0	0	0	0	0	0	0
435	Lentils	0	0	0	0	0	0	0	0	0	0	0	0	0	0	0	0	0	0	0	0	0	0	0	0
441	Summer vetch	0	0	0	0	0	0	0	0	0	0	0	0	0	0	0	0	0	0	0	0	0	0	0	0
442	Winter vetch	0	0	0	0	0	0	0	0	0	0	0	0	0	0	0	0	0	0	0	0	0	0	0	0
443	Soybean	0	0	0	21.1485	0	0	0	0	0	3.91588	0	0	0	0	0	0.269407	0	0	0	0	0	0.138566	0	0
445	Mixture of cereals and peas or vetch, where protein crops >50%	21.7516	0	0	8.73313	0	1.79503	2.6651	0	0	3.65899	0	0	0.27709	0	0	0.11125	0	0.0228666	0.0943063	0	0	0.129476	0	0
446	Mixture of cereals and peas or vetch with sown grasses or legumes, where protein crops >50%	0	0	0	0	0	1.7806	0	0	0	0	0	1.7806	0	0	0	0	0	0.0226828	0	0	0	0	0	0.0630077
450	Vetch	0	0	0	0	0	0	0	0	0	0	0	0	0	0	0	0	0	0	0	0	0	0	0	0
530	Crop mixtures	0	0	0	0	0	0	0	0	0	0	0	0	0	0	0	0	0	0	0	0	0	0	0	0
531	Mixtures of cereals and legumes with undersown crops	0	0	0	0	0	0	0	0	0	0	0	0	0	0	0	0	0	0	0	0	0	0	0	0
540	Stubble	0	0	0	0	0	0	0	0	0	0	0	0	0	0	0	0	0	0	0	0	0	0	0	0
550	Green manure crops	0	0	0	0	0	0	0	0	0	0	0	0	0	0	0	0	0	0	0	0	0	0	0	0
600	Various crop mixtures on arable land	0	0	0	0	0	0	0	0	0	0	0	0	0	0	0	0	0	0	0	0	0	0	0	0
610	Fallow land	158.947	64.2977	53.7214	33.741	16.2809	104.169	42.9398	32.9626	5.51761	11.4899	0	7.20053	2.0248	0.819078	0.684349	0.429822	0.2074	1.32699	1.51946	1.1664	0.195244	0.406577	0	0.254796
620		0	0.194491	0	0	0	0	0	0.0855804	0	0	0	0	0	0.00247759	0	0	0	0	0	0.00302832	0	0	0	0
630	Set-aside land longer than 5 years	0	0	0	0	0	0	0	0	0	0	0	0	0	0	0	0	0	0	0	0	0	0	0	0
640	Kokaugu stādaudzētavas lauksaimniecības zemē	1.5442	0	0	3.30868	0	0	0	0	0	3.30868	0	0	0.0196713	0	0	0.0421488	0	0	0	0	0	0.11708	0	0
641	Wild barley (Phalaris spp.)	0	0	0	0	0	0	0	0	0	0	0	0	0	0	0	0	0	0	0	0	0	0	0	0
642	Panicled millet	0	0	0	0	0	0	0	0	0	0	0	0	0	0	0	0	0	0	0	0	0	0	0	0
643	Willows	0	0	0	0	0	0	0	0	0	0	0	0	0	0	0	0	0	0	0	0	0	0	0	0
644	Aspen	0.995	0	0	0	0	0	0	0	0	0	0	0	0.0126752	0	0	0	0	0	0	0	0	0	0	0
645	Willow	0	0	0	0	0	0	0	0	0	0	0	0	0	0	0	0	0	0	0	0	0	0	0	0
646	Alder	0	0	0	0	0	0	0	0	0	0	0	0	0	0	0	0	0	0	0	0	0	0	0	0
647	Lavender	0	0	0	0	0	0	0	0	0	0	0	0	0	0	0	0	0	0	0	0	0	0	0	0
710	Permanent grasslands	658.999	1018.54	345.55	74.5539	546.403	430.375	236.369	373.596	108.721	34.97	161.49	171.556	8.39489	12.9751	4.4019	0.949732	6.96055	5.48248	8.36409	13.22	3.84717	1.23744	5.71443	6.07063
711	Natural pastures	0	0	0	0	0	0	0	0	0	0	0	0	0	0	0	0	0	0	0	0	0	0	0	0
712	Cultivated pastures	0	0	0	0	0	0	0	0	0	0	0	0	0	0	0	0	0	0	0	0	0	0	0	0
713	Other grasses not mentioned elsewhere	0	0	0	0	0	2.00309	0	0	0	0	0	0	0	0	0	0	0	0.025517	0	0	0	0	0	0
714	Sainfoin	0	0	0	0	0	0	0	0	0	0	0	0	0	0	0	0	0	0	0	0	0	0	0	0
715	Phacelia	4.2817	0.77659	0	0	0	0	0.769125	0	0	0	0	0	0.054544	0.00989287	0	0	0	0	0.027216	0	0	0	0	0
716	Phacelia with undersown legumes	0.490247	0	0	0	0	0	0.490247	0	0	0	0	0	0.00624518	0	0	0	0	0	0.0173477	0	0	0	0	0
720	Mixture of sown grasses and/or forage crops (incl. protein crops) on arable land	162.431	171.5	209.651	55.6244	8.11065	274.694	90.9484	58.74	62.4839	35.5217	1.43396	147.431	2.06918	2.18471	2.67072	0.708591	0.10332	3.49929	3.21827	2.07856	2.21104	1.25696	0.0507416	5.21697
721	Natural meadows	0	0	0	0	0	0	0	0	0	0	0	0	0	0	0	0	0	0	0	0	0	0	0	0
722	Cultivated meadows	0	0	0	0	0	0	0	0	0	0	0	0	0	0	0	0	0	0	0	0	0	0	0	0
723	Red clover	8.26178	4.2995	200.665	3.81558	0	0.689427	6.4633	0	66.7327	3.81558	0	0	0.105246	0.0547707	2.55624	0.0486061	0	0.00878251	0.228708	0	2.36138	0.135017	0	0
724	White clover	0	0.654547	0	0	0	0	0	0.654547	0	0	0	0	0	0.00833818	0	0	0	0	0	0.0231616	0	0	0	0
725	Alsike clover	0.442395	0	0	0	0	0	0.442395	0	0	0	0	0	0.0056356	0	0	0	0	0	0.0156545	0	0	0	0	0
726	Alfalfa	15.4206	18.0317	184.982	106.459	1.13341	39.2154	0	5.20527	109.95	2.75779	0	30.941	0.19644	0.229703	2.35646	1.35616	0.0144383	0.499559	0	0.184192	3.89065	0.0975863	0	1.09487
727	Eastern galega	0	0	0	0	0	0	0	0	0	0	0	0	0	0	0	0	0	0	0	0	0	0	0	0
728	Birdsfoot trefoil	0	0	0	0	0	0	0	0	0	0	0	0	0	0	0	0	0	0	0	0	0	0	0	0
729	Melilot	0	55.3548	1.5935	0	0	11.9863	0	42.4999	0	0	0	0	0	0.705156	0.0202994	0	0	0.152691	0	1.50389	0	0	0	0
730	Cereals and legumes for green fodder and silage	0	0	0	0	0	0	0	0	0	0	0	0	0	0	0	0	0	0	0	0	0	0	0	0
731	Timothy grass for seed production	0	0	0	0	0	0	0	0	0	0	0	0	0	0	0	0	0	0	0	0	0	0	0	0
732	Meadow fescue for seed production	0	0	0	0	0	0	0	0	0	0	0	0	0	0	0	0	0	0	0	0	0	0	0	0
733	Hybrid ryegrass for seed production	0	0	0	0	0	0	0	0	0	0	0	0	0	0	0	0	0	0	0	0	0	0	0	0
734	Italian ryegrass for seed production	0	0	0	0	0	0	0	0	0	0	0	0	0	0	0	0	0	0	0	0	0	0	0	0
735	Red fescue for seed production	0	0	0	29.1053	0	0	0	0	0	0	0	0	0	0	0	0.370768	0	0	0	0	0	0	0	0
736	Perennial ryegrass for seed production	0	0	0	0	0	0	0	0	0	0	0	0	0	0	0	0	0	0	0	0	0	0	0	0
737	Reed canary grass for seed production	0	0	0	0	0	0	0	0	0	0	0	0	0	0	0	0	0	0	0	0	0	0	0	0
738	Smooth meadow-grass for seed production	0	0	0	0	0	0	0	0	0	0	0	0	0	0	0	0	0	0	0	0	0	0	0	0
739	Crested dog's-tail for seed production	0	0	0	0	0	0	0	0	0	0	0	0	0	0	0	0	0	0	0	0	0	0	0	0
740	Maize for forage and silage	0	0	0	0	0	0	0	0	0	0	0	0	0	0	0	0	0	0	0	0	0	0	0	0
741	Other maize not mentioned elsewhere	80.09	2.82555	152.346	23.4135	0	232.75	4.76274	0	102.13	6.20884	0	102.196	1.02026	0.0359942	1.94072	0.298261	0	2.96496	0.168533	0	3.61395	0.219704	0	3.61629
742	Soft brome	0	0	0	0	0	0	0	0	0	0	0	0	0	0	0	0	0	0	0	0	0	0	0	0
743	Meadow foxtail	0	0	0	0	0	0	0	0	0	0	0	0	0	0	0	0	0	0	0	0	0	0	0	0
744	Smooth meadow-grass	0	0	0	0	0	0	0	0	0	0	0	0	0	0	0	0	0	0	0	0	0	0	0	0
745	Sedge	0	0	0	0	0	0	0	0	0	0	0	0	0	0	0	0	0	0	0	0	0	0	0	0
746	Common bent	0	0	0	0	0	0	0	0	0	0	0	0	0	0	0	0	0	0	0	0	0	0	0	0
747	Heath bent	0	0	0	0	0	0	0	0	0	0	0	0	0	0	0	0	0	0	0	0	0	0	0	0
748	White sable	0	0	0	0	0	0	0	0	0	0	0	0	0	0	0	0	0	0	0	0	0	0	0	0
749	Phacelia	0	0	0	0	0	0	0	0	0	0	0	0	0	0	0	0	0	0	0	0	0	0	0	0
750	Sown grasslands on arable land	0	0	0	0	0	0	0	0	0	0	0	0	0	0	0	0	0	0	0	0	0	0	0	0
760	Mixture of sown grasses or legumes on arable land, where legumes >50%	107.657	22.9458	56.1283	69.5462	11.0072	172.629	0.462014	0	45.7452	16.9229	0.923319	83.3637	1.37143	0.292303	0.715011	0.885939	0.140219	2.19909	0.0163487	0	1.61872	0.598829	0.0326723	2.94988
761	Perennial ryegrass for seed production	0	0	0	0	0	0	0	0	0	0	0	0	0	0	0	0	0	0	0	0	0	0	0	0
780	Grasslands for seed production	0	0	0	0	0	0	0	0	0	0	0	0	0	0	0	0	0	0	0	0	0	0	0	0
790	Grasslands for biogas	0	0	0	0	0	0	0	0	0	0	0	0	0	0	0	0	0	0	0	0	0	0	0	0
791	Maize for biogas production	0	0	0	23.7042	39.3057	0	0	0	0	0	0	0	0	0	0	0.301965	0.500709	0	0	0	0	0	0	0
792	Area where the proportion of naturally occurring plants exceeds 40%, vegetable crops are grown with less density than specified in regulatory standards, and no weed control practices have been applied	0	3.30422	0	0	0	1.23116	0	0	0	0	0	1.23116	0	0.042092	0	0	0	0.0156836	0	0	0	0	0	0.0435655
810	Home gardens	0	0	0	0	0	0	0	0	0	0	0	0	0	0	0	0	0	0	0	0	0	0	0	0
811	Various crops on small areas of arable land or several crops grown together in continuous strips, each crop covering <0.3 ha	5.13043	7.90571	4.77621	13.0029	3.52322	8.08208	0.387961	3.59278	1.58139	6.31922	1.12524	1.85695	0.0653558	0.10071	0.0608435	0.165642	0.0448818	0.102956	0.0137283	0.127133	0.0559586	0.22361	0.0398174	0.0657096
820	Potatoes, not mentioned elsewhere	7.66139	6.93975	9.51834	2.6511	3.00199	10.2881	3.24344	1.61916	3.62548	0	0	8.85416	0.0975973	0.0884045	0.121253	0.033772	0.0382419	0.131059	0.114771	0.0572952	0.12829	0	0	0.313311
821	Seed potatoes	0	0	0	0	0	0	0	0	0	0	0	0	0	0	0	0	0	0	0	0	0	0	0	0
825	Starch potatoes	0	0	0	0	0	0	0	0	0	0	0	0	0	0	0	0	0	0	0	0	0	0	0	0
826	Tomatoes	0	0	0	0	0	0	0	0	0	0	0	0	0	0	0	0	0	0	0	0	0	0	0	0
827	Other Solanaceae crops	0	0	0	0	0	0	0	0	0	0	0	0	0	0	0	0	0	0	0	0	0	0	0	0
830	Sugar beets	0	0	0	0	0	0	0	0	0	0	0	0	0	0	0	0	0	0	0	0	0	0	0	0
831	Fodder beets, sugar beets	0	0	0	0	0	0	0	0	0	0	0	0	0	0	0	0	0	0	0	0	0	0	0	0
840	Vegetables	0	0	0	0	0	0	0	0	0	0	0	0	0	0	0	0	0	0	0	0	0	0	0	0
841	Cabbages	0	0	0	0	0	0	0	0	0	0	0	0	0	0	0	0	0	0	0	0	0	0	0	0
842	Cauliflower	0	0	0	0	0	0	0	0	0	0	0	0	0	0	0	0	0	0	0	0	0	0	0	0
843	Carrots	0	0	0	0	0	0.551316	0	0	0	0	0	0.551316	0	0	0	0	0	0.00702313	0	0	0	0	0	0.0195087
844	Table beets, chard (leaf beets)	0	0	0	0.520371	0	0.30197	0	0	0	0	0	0.30197	0	0	0	0.00662893	0	0.00384675	0	0	0	0	0	0.0106854
845	Cucumbers and gherkins	0	0	0	0	0	0	0	0	0	0	0	0	0	0	0	0	0	0	0	0	0	0	0	0
846	Onions, shallots, chives, large onions, and Welsh onions	0.374009	0	0	0.533407	0.617458	3.00961	0.374009	0	0	0	0	0.306941	0.00476444	0	0	0.006795	0.00786571	0.038339	0.0132346	0	0	0	0	0.0108613
847	Garlic	0.730369	0	0	0.619783	0	2.3665	0.162204	0	0	0	0	1.20809	0.00930407	0	0	0.00789532	0	0.0301465	0.00573972	0	0	0	0	0.0427489
848	Herbs and cultivated medicinal plants	0	0	0	0	0	0	0	0	0	0	0	0	0	0	0	0	0	0	0	0	0	0	0	0
849	Leeks	0	0	0	0	0	0	0	0	0	0	0	0	0	0	0	0	0	0	0	0	0	0	0	0
850	Horseradish	0	0	0	0	0	0	0	0	0	0	0	0	0	0	0	0	0	0	0	0	0	0	0	0
851	Table turnips, swedes	0	0	0	0	0	0	0	0	0	0	0	0	0	0	0	0	0	0	0	0	0	0	0	0
852	Celery	0	0	0	0	0	0	0	0	0	0	0	0	0	0	0	0	0	0	0	0	0	0	0	0
853	Radishes and black radishes	0	0	0	0	5.15935	0	0	0	0	0	0	0	0	0	0	0	0.0657242	0	0	0	0	0	0	0
854	Parsley	0	0	0	0	0	0	0	0	0	0	0	0	0	0	0	0	0	0	0	0	0	0	0	0
855	Parsnip	0	0	0	0	0	0	0	0	0	0	0	0	0	0	0	0	0	0	0	0	0	0	0	0
856	Table kohlrabi	0	0	0	0	0.637421	0	0	0	0	0	0	0	0	0	0	0	0.00812001	0	0	0	0	0	0	0
857	Garden squash, zucchini, marrows, pattypan squash	0	0	0	0	0	0	0	0	0	0	0	0	0	0	0	0	0	0	0	0	0	0	0	0
858	Fig-leaved pumpkin, large-fruited, musky pumpkin	0	0	0	0	0	0	0	0	0	0	0	0	0	0	0	0	0	0	0	0	0	0	0	0
859	Common beans	0	0	0	0	0	0	0	0	0	0	0	0	0	0	0	0	0	0	0	0	0	0	0	0
860	Sorrel	0	0	0	0	0	0	0	0	0	0	0	0	0	0	0	0	0	0	0	0	0	0	0	0
861	Rhubarb	0	0	0	0	0	0	0	0	0	0	0	0	0	0	0	0	0	0	0	0	0	0	0	0
862	Spinach	0	0	0	0	0	0	0	0	0	0	0	0	0	0	0	0	0	0	0	0	0	0	0	0
863	Horseradish	0.944252	0	0	0	0	0	0	0	0	0	0	0	0.0120287	0	0	0	0	0	0	0	0	0	0	0
864	Lettuce	0	0	0	0	0	0	0	0	0	0	0	0	0	0	0	0	0	0	0	0	0	0	0	0
865	Jerusalem artichokes	0	0	0.306889	0	0	0	0	0	0	0	0	0	0	0	0.00390941	0	0	0	0	0	0	0	0	0
867	Bell peppers	0	0	0	0	0	0	0	0	0	0	0	0	0	0	0	0	0	0	0	0	0	0	0	0
868	Eggplants	0	0	0	0	0	0	0	0	0	0	0	0	0	0	0	0	0	0	0	0	0	0	0	0
869	Asparagus	0	0	0	0	0	0	0	0	0	0	0	0	0	0	0	0	0	0	0	0	0	0	0	0
870	Other cabbage varieties not mentioned elsewhere	0	0	0	1.27099	0	0	0	0	0	0	0	0	0	0	0	0.016191	0	0	0	0	0	0	0	0
871	Vegetables, where each species of the same BSA grows <0.3 ha and the total arable area <10 ha	0.206864	0	1.15343	0	0	0.176564	0.206864	0	0.0367404	0	0	0.176564	0.00263521	0	0.0146934	0	0	0.00224922	0.00732002	0	0.00130008	0	0	0.00624783
872	Other crops not mentioned elsewhere grown in monoculture on arable land	0	1.35665	0	1.11764	0	0	0	0	0	0	0	0	0	0.0172821	0	0.0142374	0	0	0	0	0	0	0	0
873	Other crops not mentioned elsewhere grown as mixtures on arable land	0	0	0	0	0	0.12904	0	0	0	0	0	0	0	0	0	0	0	0.00164382	0	0	0	0	0	0
874	Common dill	0	0	0	0	0	0	0	0	0	0	0	0	0	0	0	0	0	0	0	0	0	0	0	0
877	Coriander (cilantro)	0	0	0	0	0	0	0	0	0	0	0	0	0	0	0	0	0	0	0	0	0	0	0	0
878	Caraway	0	0	0	0	0	0	0	0	0	0	0	0	0	0	0	0	0	0	0	0	0	0	0	0
879	Milk thistle	0	0	0	0	0	0	0	0	0	0	0	0	0	0	0	0	0	0	0	0	0	0	0	0
880	Fenugreek	0	0	0	0	0	0	0	0	0	0	0	0	0	0	0	0	0	0	0	0	0	0	0	0
881	Chamomile	0	0	0	0	0	0	0	0	0	0	0	0	0	0	0	0	0	0	0	0	0	0	0	0
882	Calendula	0	0	0	0	0	0	0	0	0	0	0	0	0	0	0	0	0	0	0	0	0	0	0	0
883	Chicory	0	0	0	0	0	0	0	0	0	0	0	0	0	0	0	0	0	0	0	0	0	0	0	0
884	Borage	2.64439	0	0	0	0	0	0	0	0	0	0	0	0.0336865	0	0	0	0	0	0	0	0	0	0	0
885	Lavender	0	0	0	0	0	0	0	0	0	0	0	0	0	0	0	0	0	0	0	0	0	0	0	0
910	Fruit trees	0	0	0	0	0	0	0	0	0	0	0	0	0	0	0	0	0	0	0	0	0	0	0	0
911	Apples	4.60599	3.17602	0	10.6087	0.398813	11.5268	0	0.989945	0	9.95299	0	9.92145	0.058675	0.0404588	0	0.135143	0.00508042	0.146838	0	0.0350299	0	0.352194	0	0.351077
912	Pears	0	0	0	4.14746	0	1.80352	0	0	0	4.14746	0	1.80352	0	0	0	0.0528339	0	0.0229747	0	0	0	0.146761	0	0.0638187
913	Cherries	0	0	0	0	0	0	0	0	0	0	0	0	0	0	0	0	0	0	0	0	0	0	0	0
914	Plums	0	0	0	1.84921	0	0.770402	0	0	0	1.84921	0	0.770402	0	0	0	0.0235568	0	0.00981404	0	0	0	0.0654356	0	0.0272612
915	Hazelnuts	0	0	0	0	0	0	0	0	0	0	0	0	0	0	0	0	0	0	0	0	0	0	0	0
916	Chokeberries	0	0	0	0	0	0	0	0	0	0	0	0	0	0	0	0	0	0	0	0	0	0	0	0
917	Rhubarb	0	0	0	0	0	0	0	0	0	0	0	0	0	0	0	0	0	0	0	0	0	0	0	0
918	Chokeberries	0	0	0	0.632656	0	0	0	0	0	0.632656	0	0	0	0	0	0.00805931	0	0	0	0	0	0.022387	0	0
919	Sea buckthorn	7.2711	0	1.20426	0	0	0.386695	0	0	0	0	0	0	0.0926255	0	0.0153409	0	0	0.00492605	0	0	0	0	0	0
920	Berry bushes	0	0	0	0	0	0	0	0	0	0	0	0	0	0	0	0	0	0	0	0	0	0	0	0
921	Raspberries	0.648017	0	0	0	0.191735	3.70707	0	0	0	0	0.191735	1.98297	0.00825499	0	0	0	0.00244248	0.0472238	0	0	0	0	0.00678466	0.0701689
922	Black currants	14.4224	1.75824	0	0.609324	0	1.16695	0	1.75824	0	0	0	0	0.183724	0.0223979	0	0.00776209	0	0.0148656	0	0.0622165	0	0	0	0
923	Red currants	0	0	0	0	0	0	0	0	0	0	0	0	0	0	0	0	0	0	0	0	0	0	0	0
924	Blueberries	2.45147	0	1.52783	0	0	0	0	0	0	0	0	0	0.0312289	0	0.0194628	0	0	0	0	0	0	0	0	0
925	Cranberries	0	0	0	0	0	0	0	0	0	0	0	0	0	0	0	0	0	0	0	0	0	0	0	0
926	Strawberries	1.89654	0	4.9917	0	0	11.0783	0.30415	0	0	0	0	5.4779	0.0241597	0	0.0635885	0	0	0.141124	0.0107626	0	0	0	0	0.193839
927	Gooseberries	0	0	0	0	0	0	0	0	0	0	0	0	0	0	0	0	0	0	0	0	0	0	0	0
928	Quince	0	0	2.71092	0	0.472568	0.366456	0	0	0	0	0	0.366456	0	0	0.034534	0	0.00601998	0.00466823	0	0	0	0	0	0.0129673
929	Blackberries	0	0	0	0	0	0	0	0	0	0	0	0	0	0	0	0	0	0	0	0	0	0	0	0
930	Other cultivated nectar plants (e.g., echinacea, tansy, skullcap, lemon balm, mullein, alkanet, catnip, cornflower)	0.296689	0	3.70864	0	0	0	0.296689	0	3.70864	0	0	0	0.00377948	0	0.0472439	0	0	0	0.0104986	0	0.131233	0	0	0
931	Rowanberries	0	0	0	0	0	0	0	0	0	0	0	0	0	0	0	0	0	0	0	0	0	0	0	0
932	Sweet and sour cherries	0	0	0	1.61397	0	0.853398	0	0	0	1.61397	0	0.853398	0	0	0	0.0205601	0	0.0108713	0	0	0	0.0571115	0	0.0301981
933	Red and white currants	0	0	0	0	0	0	0	0	0	0	0	0	0	0	0	0	0	0	0	0	0	0	0	0
934	Large-fruited cranberries	0	0	0	0	0	0	0	0	0	0	0	0	0	0	0	0	0	0	0	0	0	0	0	0
935	Grapes	0	0	0	0	0	0	0	0	0	0	0	0	0	0	0	0	0	0	0	0	0	0	0	0
937	Watermelons and melons	1.1515	0	0	0	0	0	0	0	0	0	0	0	0.0146688	0	0	0	0	0	0	0	0	0	0	0
938	Honeysuckle	0	0	0	0	0	0	0	0	0	0	0	0	0	0	0	0	0	0	0	0	0	0	0	0
939	Viburnum	0	0	0	0	0	8.44714	0	0	0	0	0	8.44714	0	0	0	0	0	0.107607	0	0	0	0	0	0.298908
950	Fruit trees and berry bushes (excluding strawberries), where each BSA species grows <0.3 ha	1.95536	1.6631	2.32936	2.075	1.64325	3.61956	1.10388	1.35269	0.384303	0.695022	0.736311	1.25936	0.0249091	0.021186	0.0296734	0.0264331	0.0209331	0.046109	0.0390617	0.0478659	0.0135988	0.0245938	0.0260549	0.0445633
952	Other perennial plantings not mentioned elsewhere	1.49029	0	0	0	0	0.222587	1.49029	0	0	0	0	0.222587	0.0189845	0	0	0	0	0.00283551	0.0527348	0	0	0	0	0.00787641
989	Other crops on arable land	0	0	0	0	0	0	0	0	0	0	0	0	0	0	0	0	0	0	0	0	0	0	0	0
990	Other crops on arable land for biogas production	0	0	0	0	0	0	0	0	0	0	0	0	0	0	0	0	0	0	0	0	0	0	0	0
xx	Unknown	25.7246	32.302	34.136	26.2914	0	116.819	0.126722	20.4794	0	11.2735	0	28.1713	0.327702	0.411491	0.434854	0.334922	0	1.48814	0.0016143	0.260884	0	0.143611	0	0.358869
	NULL	120.507	29.578	32.8601	0	0	30.3734	44.3281	0	0	0	0	0	1.53512	0.376789	0.4186	0	0	0.386922	0.564689	0	0	0	0	0
	Fruit trees and berry bushes	9.10591	4.83912	10.032	20.927	2.70636	33.7254	1.40803	2.34264	0.384303	18.8913	0.928046	22.4355	0.115999	0.0616448	0.127796	0.266587	0.034476	0.429624	0.0498243	0.0828958	0.0135988	0.668482	0.0328395	0.793894
